# Supplementary material for: Mitigation of Dextran-Sodium-Sulfate-Induced Colitis in Mice through Oral Administration of Microbiome-Derived Inosine and Its Underlying Mechanisms
Source: Int J Mol Sci. 2023 Sep 8;24(18):13852. doi: 10.3390/ijms241813852 (PMC10530753; doi:10.3390/ijms241813852)
Supplement: Supplementary file 1 [file ijms-24-13852-s001.zip]

Archive with 1 entries (1 files):
- ijms-2571133-supplementary.pdf
